# Supplementary material for: Genomic Signatures of Selection Associated With Litter Size Trait in Jining Gray Goat
Source: Front Genet. 2020 Mar 26;11:286. doi: 10.3389/fgene.2020.00286 (PMC7113370; doi:10.3389/fgene.2020.00286)
Supplement: TABLE S3 — The selected regions in LS2 and LS3. [file Table_3.XLSX]

## Sheet: Sheet1
SNP	CHROM	BIN_START	BIN_END	N_VARIANTS	WEIGHTED_FST	MEAN_FST	ZFst_LS2
29532	25	35000001	35100000	1694	0.127841	0.0834131	8.75447
29533	25	35050001	35150000	1462	0.132554	0.0806116	8.4617
21888	2	102150001	102250000	914	0.110697	0.0805402	8.45423
42146	6	70700001	70800000	331	0.111233	0.0740283	7.77371
8208	12	45550001	45650000	1565	0.111106	0.0739279	7.76322
37416	4	74000001	74100000	489	0.143939	0.070099	7.36308
21889	2	102200001	102300000	957	0.0961593	0.0695937	7.31027
8207	12	45500001	45600000	1563	0.107956	0.0695552	7.30625
40930	6	9900001	10000000	1250	0.124682	0.0678744	7.1306
6247	11	53750001	53850000	1512	0.0982394	0.0669468	7.03366
42147	6	70750001	70850000	353	0.131317	0.0645343	6.78154
8209	12	45600001	45700000	1101	0.109702	0.0633984	6.66283
5951	11	38950001	39050000	1494	0.111225	0.0632841	6.65089
48384	9	43800001	43900000	1289	0.0701803	0.0614299	6.45711
17772	18	26200001	26300000	381	0.108026	0.0603599	6.34529
12243	14	76950001	77050000	1258	0.107741	0.0603541	6.34469
38634	5	14150001	14250000	706	0.136375	0.0600543	6.31336
1406	1	70250001	70350000	893	0.090989	0.0588612	6.18867
27553	23	47300001	47400000	2830	0.10971	0.0584865	6.14951
5950	11	38900001	39000000	1341	0.110723	0.0582699	6.12688
33605	3	3500001	3600000	932	0.0961625	0.0571019	6.00482
20430	2	29250001	29350000	454	0.107393	0.0563117	5.92224
7613	12	15800001	15900000	9075	0.0875099	0.0559182	5.88112
38852	5	25050001	25150000	1270	0.0976843	0.0554174	5.82878
21830	2	99250001	99350000	418	0.0809253	0.0552511	5.8114
3072	1	153550001	153650000	1383	0.0975142	0.0551467	5.80049
29450	25	30900001	31000000	621	0.10971	0.054689	5.75266
48385	9	43850001	43950000	1494	0.0553349	0.0543794	5.7203
37383	4	72350001	72450000	671	0.066832	0.0543622	5.71851
20272	2	21350001	21450000	738	0.0729913	0.0530691	5.58337
25435	22	1700001	1800000	780	0.0965882	0.0528913	5.56479
21887	2	102100001	102200000	748	0.0715266	0.0524909	5.52295
1407	1	70300001	70400000	850	0.0855004	0.0524886	5.52271
41553	6	41050001	41150000	1468	0.0674547	0.0524634	5.52007
6291	11	55950001	56050000	1155	0.0954094	0.0519181	5.46309
20429	2	29200001	29300000	449	0.101277	0.0516233	5.43228
37417	4	74050001	74150000	540	0.104819	0.0514537	5.41455
8206	12	45450001	45550000	1133	0.0908067	0.05117	5.3849
17771	18	26150001	26250000	377	0.0923837	0.0510014	5.36729
20907	2	53100001	53200000	1731	0.0800402	0.0509987	5.367
9661	13	30900001	31000000	1414	0.0722919	0.0507914	5.34534
37415	4	73950001	74050000	679	0.107342	0.0504521	5.30988
27730	24	7250001	7350000	1046	0.0801666	0.0503519	5.29941
14013	15	70750001	70850000	835	0.0923596	0.0501598	5.27933
9898	13	42750001	42850000	1078	0.0618545	0.0501202	5.2752
40929	6	9850001	9950000	1543	0.0697753	0.0500412	5.26694
37550	4	80700001	80800000	1016	0.0748205	0.0498924	5.25139
39401	5	52500001	52600000	1681	0.0843874	0.0497614	5.2377
15068	16	41550001	41650000	373	0.0928357	0.0496811	5.22931
12242	14	76900001	77000000	1112	0.0980554	0.0496765	5.22883
17773	18	26250001	26350000	555	0.078847	0.0495917	5.21996
25436	22	1750001	1850000	1068	0.0808134	0.0495719	5.2179
8210	12	45650001	45750000	1010	0.0939505	0.049415	5.2015
8897	12	80000001	80100000	2239	0.0791115	0.0491913	5.17812
40620	5	113450001	113550000	1406	0.0875883	0.0488225	5.13958
27720	24	6750001	6850000	1252	0.0715629	0.0487209	5.12896
40381	5	101500001	101600000	1950	0.08186	0.0486795	5.12464
28829	24	62200001	62300000	1225	0.0764588	0.048645	5.12103
21886	2	102050001	102150000	1001	0.0652863	0.0486019	5.11653
48647	9	56950001	57050000	1182	0.0979502	0.0484418	5.09979
7612	12	15750001	15850000	6094	0.0779579	0.0480645	5.06037
37554	4	80900001	81000000	1274	0.0795192	0.0478405	5.03696
21885	2	102000001	102100000	1186	0.0588329	0.0477737	5.02998
20437	2	29600001	29700000	808	0.0525737	0.047625	5.01444
1724	1	86150001	86250000	905	0.0587598	0.0475907	5.01085
22242	2	119850001	119950000	1813	0.0598105	0.0475678	5.00846
21829	2	99200001	99300000	463	0.0624207	0.0475498	5.00658
SNP	CHROM	BIN_START	BIN_END	N_VARIANTS	WEIGHTED_FST	MEAN_FST	ZFst_LS3
23248	20	33600001	33700000	461	0.319855	0.165869	8.75169
23514	20	46900001	47000000	1689	0.278861	0.156495	8.25294
47647	9	6950001	7050000	1245	0.173123	0.147524	7.77564
32869	29	18050001	18150000	747	0.234095	0.14388	7.58176
18940	19	17300001	17400000	561	0.146105	0.141105	7.43412
32868	29	18000001	18100000	679	0.240666	0.138488	7.29488
349	1	17400001	17500000	1348	0.221173	0.133406	7.02449
44657	7	78600001	78700000	1164	0.204705	0.125628	6.61066
23513	20	46850001	46950000	1675	0.20702	0.124954	6.5748
870	1	43450001	43550000	876	0.215837	0.121393	6.38534
871	1	43500001	43600000	759	0.198826	0.120577	6.34192
18665	19	3550001	3650000	1664	0.18361	0.120414	6.33325
31531	27	40600001	40700000	1434	0.153608	0.119824	6.30186
24910	21	44900001	45000000	628	0.170624	0.119822	6.30175
21703	2	92900001	93000000	1372	0.255839	0.118251	6.21817
48384	9	43800001	43900000	1214	0.120501	0.118244	6.21779
33011	29	25150001	25250000	731	0.17447	0.115669	6.08079
42714	6	99100001	99200000	1112	0.162743	0.114074	5.99593
30995	27	13800001	13900000	1153	0.147961	0.112992	5.93836
42713	6	99050001	99150000	1095	0.179916	0.111885	5.87946
30994	27	13750001	13850000	1026	0.176946	0.111876	5.87898
11371	14	33350001	33450000	437	0.181735	0.11146	5.85685
32870	29	18100001	18200000	959	0.187312	0.11055	5.80843
348	1	17350001	17450000	1672	0.192188	0.108543	5.70165
20693	2	42400001	42500000	796	0.222757	0.107612	5.65212
19538	19	47200001	47300000	1218	0.0764853	0.107263	5.63355
31532	27	40650001	40750000	1676	0.125002	0.106657	5.60131
31966	28	17600001	17700000	795	0.19183	0.105846	5.55816
47636	9	6400001	6500000	902	0.174135	0.10385	5.45196
42328	6	79800001	79900000	898	0.216311	0.103661	5.4419
8167	12	43500001	43600000	738	0.11043	0.102851	5.39881
13599	15	50050001	50150000	858	0.122511	0.102836	5.39801
47646	9	6900001	7000000	1638	0.112499	0.102814	5.39684
31801	28	9350001	9450000	1426	0.15944	0.101634	5.33406
8535	12	61900001	62000000	725	0.185975	0.101037	5.30229
20692	2	42350001	42450000	966	0.192423	0.100756	5.28734
8171	12	43700001	43800000	812	0.130699	0.0998407	5.23864
11956	14	62600001	62700000	785	0.121435	0.0981059	5.14634
48385	9	43850001	43950000	1401	0.0862709	0.097801	5.13012
32985	29	23850001	23950000	1304	0.095506	0.0977071	5.12512
18711	19	5850001	5950000	2053	0.125242	0.0976959	5.12453
16144	17	15950001	16050000	424	0.154737	0.0975665	5.11764
4581	10	71550001	71650000	510	0.117844	0.0970421	5.08974
47648	9	7000001	7100000	1220	0.0980045	0.0966943	5.07124
