# Supplementary material for: Genomic Signatures of Selection Associated With Litter Size Trait in Jining Gray Goat
Source: Front Genet. 2020 Mar 26;11:286. doi: 10.3389/fgene.2020.00286 (PMC7113370; doi:10.3389/fgene.2020.00286)
Supplement: TABLE S4 — Mutation loci of candidate genes in both LS2 vs LS1 and LS3 vs LS1. [file Table_4.XLSX]

## Sheet: Sheet1
#Mutations of genes located in selective regions of LS2 vs LS1 pop with ZFst >5
#################################
##############
CHROM	BIN_START	BIN_END	ZFst	Gene ID	Gene Name	Description (if have)	Mutation	Location	REF	ALT
1	70250001	70350000	6.18886	ENSCHIG00000013663	novel	mucin 4, cell surface associated	nonsynonymous SNV	70250154	T	C
							nonsynonymous SNV	70260534	A	G
							nonsynonymous SNV	70261728	C	T
							nonsynonymous SNV	70266753	A	G
							nonsynonymous SNV	70272504	T	C
							synonymous SNV	70273466	T	G
1	70300001	70400000	5.5229	ENSCHIG00000012496	TNK2	tyrosine kinase non receptor 2	nonsynonymous SNV	70356311	C	G
							nonsynonymous SNV	70356368	G	A
							synonymous SNV	70356445	G	T
							synonymous SNV	70356859	A	T
							synonymous SNV	70365886	A	G
							synonymous SNV	70368677	G	A
2	29200001	29300000	5.43247	ENSCHIG00000026257	CNOT9	CCR4-NOT transcription complex subunit 9	synonymous SNV	29240587	A	G
2	29600001	29700000	5.01463	ENSCHIG00000020838	[Cxcr2]		synonymous SNV	29610619	T	C
							synonymous SNV	29610958	A	G
				ENSCHIG00000024380	[Rufy4]		nonsynonymous SNV	29647782	T	C
2	99200001	99300000	5.00677	ENSCHIG00000022217	[Baz2b]	bromodomain adjacent to zinc finger domain 2B	synonymous SNV	99245296	T	A
							nonsynonymous SNV	99246068	A	T
2	102000001	102100000	5.03017	ENSCHIG00000019848	IFIH1	interferon induced with helicase C domain 1	synonymous SNV	102014915	C	T
							synonymous SNV	102023854	C	T
							synonymous SNV	102027829	A	G
							nonsynonymous SNV	102027909	G	C
							synonymous SNV	102028712	G	A
2	102050001	102150000	5.11672				synonymous SNV	102067179	C	T
							synonymous SNV	102067242	T	C
2	102150001	102250000	8.4544	ENSCHIG00000026905	KCNH7	potassium voltage-gated channel subfamily H member 7	synonymous SNV	102155065	A	G
2	102200001	102300000	7.31045				synonymous SNV	102205616	A	G
3	3500001	3600000	6.00501	ENSCHIG00000006587	[Lrrfip1]	LRR binding FLII interacting protein 1	synonymous SNV	3575408	C	T
4	73950001	74050000	5.31007	ENSCHIG00000017505	[Rpl7a]	60S ribosomal protein L7a pseudogene	nonsynonymous SNV	73960418	T	C
4	74000001	74100000	7.36326	ENSCHIG00000024475	KMT2E	lysine methyltransferase 2E	synonymous SNV	74008118	G	C
							nonsynonymous SNV	74031255	T	C
5	101500001	101600000	5.12483	ENSCHIG00000023668	novel	antigen WC1.1-like	stopgain	101500599	G	A
							synonymous SNV	101500907	A	G
				ENSCHIG00000013916	novel		nonsynonymous SNV	101541412	G	C
							synonymous SNV	101541413	G	A
							nonsynonymous SNV	101541439	C	T
							nonsynonymous SNV	101541450	C	T
							synonymous SNV	101541485	T	C
							nonsynonymous SNV	101541501	G	T
							nonsynonymous SNV	101541552	C	T
							synonymous SNV	101541560	G	A
							nonsynonymous SNV	101541574	C	T
							nonsynonymous SNV	101563759	G	C
							synonymous SNV	101591815	C	T
							nonsynonymous SNV	101591864	A	G
							synonymous SNV	101591869	A	G
							nonsynonymous SNV	101591870	T	C
5	113450001	113550000	5.13977	ENSCHIG00000019454	SULT4A1	sulfotransferase family 4A member 1	synonymous SNV	113527530	G	A
				ENSCHIG00000016182	PNPLA5	patatin like phospholipase domain containing 5	nonsynonymous SNV	113540366	G	A
							synonymous SNV	113540370	A	G
							nonsynonymous SNV	113540374	G	C
							synonymous SNV	113542252	C	T
							nonsynonymous SNV	113544947	C	G
							nonsynonymous SNV	113544983	C	T
							synonymous SNV	113548374	G	T
6	70700001	70800000	7.77388	ENSCHIG00000022287	KIT	KIT proto-oncogene, receptor tyrosine kinase	synonymous SNV	70781581	C	T
6	70750001	70850000	6.78172
9	56950001	57050000	5.09999	ENSCHIG00000000508	ENPP3	ectonucleotide pyrophosphatase/phosphodiesterase 3	nonsynonymous SNV	56965791	A	C
							nonsynonymous SNV	56969326	G	T
							nonsynonymous SNV	56977912	A	G
							nonsynonymous SNV	56978677	A	G
							nonsynonymous SNV	56978686	A	G
							synonymous SNV	56978718	T	C
							synonymous SNV	56980435	T	C
							synonymous SNV	56980486	A	G
							synonymous SNV	56980504	A	G
							nonsynonymous SNV	56980521	C	T
				ENSCHIG00000024664	ENPP1	ectonucleotide pyrophosphatase/phosphodiesterase 1	nonsynonymous SNV	57046037	G	C
11	55950001	56050000	5.46328	ENSCHIG00000011788	[Ebag9]		nonsynonymous SNV	55971662	G	A
13	42750001	42850000	5.27539	ENSCHIG00000026316	[Akr1c21]	dihydrodiol dehydrogenase 3	synonymous SNV	42794170	C	A
							synonymous SNV	42794644	A	G
							nonsynonymous SNV	42796410	C	G
							nonsynonymous SNV	42800563	C	A
							nonsynonymous SNV	42800565	T	C
22	1700001	1800000	5.56498	ENSCHIG00000015677	SLC4A7	solute carrier family 4 member 7	synonymous SNV	1701592	G	A
							synonymous SNV	1722945	G	A
							synonymous SNV	1722987	T	C
							synonymous SNV	1729626	T	C
24	7250001	7350000	5.2996	ENSCHIG00000009958	RTTN	rotatin	nonsynonymous SNV	7232824	C	T
							nonsynonymous SNV	7235922	A	T
							synonymous SNV	7244874	C	T
							synonymous SNV	7277952	G	A
							synonymous SNV	7312771	A	G
							nonsynonymous SNV	7316587	C	G
							synonymous SNV	7319779	A	G
							synonymous SNV	7326933	G	A
							nonsynonymous SNV	7328169	T	G
							nonsynonymous SNV	7339058	C	G
24	62200001	62300000	5.12122	ENSCHIG00000017433	[Serpinb2 ]	plasminogen activator inhibitor 2	nonsynonymous SNV	62271122	A	C
							synonymous SNV	62275775	G	A
							nonsynonymous SNV	62275786	C	T
							synonymous SNV	62275952	A	G
							nonsynonymous SNV	62275998	T	C
				ENSCHIG00000021699	SERPINB10	serpin B10	nonsynonymous SNV	62285846	A	G
							synonymous SNV	62290260	T	C
							synonymous SNV	62290855	A	G
25	35050001	35150000	8.46187	ENSCHIG00000010141	novel	2-acylglycerol O-acyltransferase 3-like	nonsynonymous SNV	35106259	C	G
							nonsynonymous SNV	35107862	T	A
							nonsynonymous SNV	35107863	C	T
				ENSCHIG00000023666	novel		nonsynonymous SNV	35134579	T	C
#########Genes of [Cxcr2], [Rufy4], [Baz2b], [Lrrfip1], [Rpl7a], [Ebag9], [Akr1c21],[Serpinb2 ] were orthologues of mouse.
#Mutations of genes located in selective regions of LS3 vs LS1 pop with ZFst >5
#################################
##############
CHROM	BIN_START	BIN_END	ZFst	Gene ID	Gene Name	Description (if have)	Mutation	Location	REF	ALT
2	42400001	42500000	5.65214	ENSCHIG00000007723	PARD3B	par-3 family cell polarity regulator beta	synonymous SNV	42407961	T	C
							synonymous SNV	42423532	T	C
							nonsynonymous SNV	42423542	C	T
9	6950001	7050000	7.77569	ENSCHIG00000010109	TTK	TTK protein kinase	nonsynonymous SNV	7019168	T	C
							synonymous SNV	7022453	C	T
9	6900001	7000000	5.39686	ENSCHIG00000017259	ELOVL4	ELOVL fatty acid elongase 4	synonymous SNV	6922532	T	C
							synonymous SNV	6924170	G	A
							synonymous SNV	6924185	G	A
9	6400001	6500000	5.45198	ENSCHIG00000023136	LCA5	lebercilin LCA5	nonsynonymous SNV	6444426	C	T
							synonymous SNV	6444479	T	C
14	62600001	62700000	5.14636	ENSCHIG00000013822	PRKDC	protein kinase, DNA-activated, catalytic subunit	nonsynonymous SNV	62603057	G	A
							synonymous SNV	62603677	T	C
							synonymous SNV	62614848	T	C
							synonymous SNV	62614878	T	C
							nonsynonymous SNV	62617213	G	A
							synonymous SNV	62617310	T	C
14	62600001	62700000	5.14636	ENSCHIG00000011570	[H3f3b]	histone H3.3C	synonymous SNV	62622294	T	C
15	50050001	50150000	5.39803	ENSCHIG00000020653	SORL1	sortilin related receptor 1	synonymous SNV	50117764	G	A
							synonymous SNV	50117777	A	C
							synonymous SNV	50117798	G	A
							nonsynonymous SNV	50123754	A	G
							synonymous SNV	50124819	A	G
							nonsynonymous SNV	50137851	A	G
12	61900001	62000000	5.30231	ENSCHIG00000017165	SMAD9	SMAD family member 9	nonsynonymous SNV	61922756	C	A
							synonymous SNV	61922864	C	T
							nonsynonymous SNV	61929716	A	G
12	61900001	62000000	5.30231	ENSCHIG00000015926	ALG5	ALG5 dolichyl-phosphate beta-glucosyltransferase	nonsynonymous SNV	61998065	C	A
17	15950001	16050000	5.11766	ENSCHIG00000012141	ATXN2	ataxin 2	synonymous SNV	15958034	C	G
							synonymous SNV	16009972	C	T
							nonsynonymous SNV	16021450	A	G
19	5850001	5950000	5.12455	ENSCHIG00000025776	[Pctp]	phosphatidylcholine transfer protein	nonsynonymous SNV	5863677	A	G
							nonsynonymous SNV	5863725	A	G
19	47200001	47300000	5.63357	ENSCHIG00000002001	TANC2	tetratricopeptide repeat, ankyrin repeat and coiled-coil containing 2	synonymous SNV	47230853	G	T
							synonymous SNV	47243460	C	T
							synonymous SNV	47243493	C	T
							synonymous SNV	47256564	G	C
							synonymous SNV	47279967	C	T
20	33600001	33700000	8.75174	ENSCHIG00000020994	CARD6	caspase recruitment domain family member 6	synonymous SNV	33615336	G	A
20	33600001	33700000	8.75174	ENSCHIG00000017495	PRKAA1	protein kinase AMP-activated catalytic subunit alpha 1	synonymous SNV	33688813	G	A
21	44900001	45000000	6.30178	ENSCHIG00000020801	PSMA6	proteasome subunit alpha 6	synonymous SNV	44981720	A	G
	44900001	45000000					synonymous SNV	44981735	C	T
	44900001	45000000					synonymous SNV	44981741	C	A
28	17600001	17700000	5.55818	ENSCHIG00000005604	PSAP	prosaposin	synonymous SNV	17643673	G	T
							nonsynonymous SNV	17648070	A	G
							synonymous SNV	17655691	C	G
							synonymous SNV	17655697	C	T
							synonymous SNV	17655706	C	T
							nonsynonymous SNV	17655734	G	C
							nonsynonymous SNV	17655737	C	G
							synonymous SNV	17655751	C	T
							synonymous SNV	17655754	C	T
				ENSCHIG00000013062	CDH23	cadherin related 23	synonymous SNV	17661418	C	T
							synonymous SNV	17662970	G	A
							synonymous SNV	17664039	A	G
							synonymous SNV	17671503	T	G
							nonsynonymous SNV	17672979	A	C
							synonymous SNV	17673013	G	A
							nonsynonymous SNV	17678734	C	G
							synonymous SNV	17678832	T	C
							synonymous SNV	17678988	G	A
							synonymous SNV	17678991	G	A
							synonymous SNV	17678994	G	A
							nonsynonymous SNV	17679002	T	C
							synonymous SNV	17679003	G	C
							synonymous SNV	17679012	T	C
							nonsynonymous SNV	17679013	G	A
							synonymous SNV	17679015	G	A
							synonymous SNV	17679018	G	A
							nonsynonymous SNV	17679020	G	T
							nonsynonymous SNV	17679023	T	G
							synonymous SNV	17685318	T	G
							synonymous SNV	17685321	A	G
							synonymous SNV	17685327	T	C
							nonsynonymous SNV	17685349	A	C
							synonymous SNV	17685351	G	T
							synonymous SNV	17685354	G	A
							synonymous SNV	17685360	C	G
							synonymous SNV	17685363	G	A
							nonsynonymous SNV	17685386	T	C
							synonymous SNV	17685390	A	G
							synonymous SNV	17685393	A	G
							synonymous SNV	17685396	G	A
							nonsynonymous SNV	17698345	A	G
29	18000001	18100000	7.29492	ENSCHIG00000003071	PAK1	p21 (RAC1) activated kinase 1	synonymous SNV	18080774	A	G
29	18100001	18200000	5.80846	ENSCHIG00000012938	[Gdpd4]	glycerophosphodiester phosphodiesterase domain containing 4	synonymous SNV	18165964	T	C
29	23850001	23950000	5.12514	ENSCHIG00000016465	PRMT3	protein arginine methyltransferase 3	synonymous SNV	23863650	T	C
							synonymous SNV	23943890	G	A
29	25150001	25250000	6.08082	ENSCHIG00000024992	ZDHHC13	zinc finger DHHC-type containing 13	synonymous SNV	25157369	G	A
							nonsynonymous SNV	25167565	T	C
							nonsynonymous SNV	25183985	C	T
							synonymous SNV	25186942	G	A
#########Genes of [H3f3b], [Pctp], [Gdpd4] were orthologues of mouse.
