# Supplementary material for: Genomic Signatures of Selection Associated With Litter Size Trait in Jining Gray Goat
Source: Front Genet. 2020 Mar 26;11:286. doi: 10.3389/fgene.2020.00286 (PMC7113370; doi:10.3389/fgene.2020.00286)
Supplement: TABLE S5 — All GO lists of candidate genes. [file Table_5.XLSX]

## Sheet: Sheet1
Category	CategoryID	GO	Description	LogP	Enrichment	Z-score	#TotalGeneInLibrary	#GeneInGO	#GeneInHitList	#GeneInGOAndHitList	%InGO	STDV %InGO	GeneID	Hits	Log(q-value)	GeneList
GO Biological Processes	19	GO:0010623	programmed cell death involved in cell development	-5.1	76	15	20322	19	42	3	7.1	4	16590|19090|218756	Kit|Prkdc|Slc4a7	-0.85	Input ID
GO Biological Processes	19	GO:0046626	regulation of insulin receptor signaling pathway	-4.7	25	9.7	20322	76	42	4	9.5	4.5	18479|18605|20660|105787	Pak1|Enpp1|Sorl1|Prkaa1	-0.81	Input ID
GO Biological Processes	19	GO:0008202	steroid metabolic process	-4.5	9.6	6.9	20322	301	42	6	14	5.4	16590|18559|20660|29859|77337|105787	Kit|Pctp|Sorl1|Sult4a1|Akr1c21|Prkaa1	-0.81	Input ID
GO Biological Processes	19	GO:1900076	regulation of cellular response to insulin stimulus	-4.5	22	8.9	20322	90	42	4	9.5	4.5	18479|18605|20660|105787	Pak1|Enpp1|Sorl1|Prkaa1	-0.81	Input ID
GO Biological Processes	19	GO:0032869	cellular response to insulin stimulus	-4.3	12	7.3	20322	194	42	5	12	5	18479|18605|19090|20660|105787	Pak1|Enpp1|Prkdc|Sorl1|Prkaa1	-0.81	Input ID
GO Biological Processes	19	GO:0036230	granulocyte activation	-4.3	41	11	20322	35	42	3	7.1	4	12765|69188|209558	Cxcr2|Kmt2e|Enpp3	-0.81	Input ID
GO Biological Processes	19	GO:0032870	cellular response to hormone stimulus	-4.1	6.5	5.8	20322	519	42	7	17	5.8	16590|18479|18605|19090|20660|58184|105787	Kit|Pak1|Enpp1|Prkdc|Sorl1|Cnot9|Prkaa1	-0.66	Input ID
GO Biological Processes	19	GO:0032868	response to insulin	-4	11	6.7	20322	226	42	5	12	5	18479|18605|19090|20660|105787	Pak1|Enpp1|Prkdc|Sorl1|Prkaa1	-0.65	Input ID
GO Biological Processes	19	GO:0008286	insulin receptor signaling pathway	-3.9	16	7.5	20322	122	42	4	9.5	4.5	18479|18605|20660|105787	Pak1|Enpp1|Sorl1|Prkaa1	-0.63	Input ID
GO Biological Processes	19	GO:0046777	protein autophosphorylation	-3.9	10	6.4	20322	241	42	5	12	5	16590|18479|18605|22137|51789	Kit|Pak1|Enpp1|Ttk|Tnk2	-0.62	Input ID
GO Biological Processes	19	GO:0071375	cellular response to peptide hormone stimulus	-3.8	9.9	6.4	20322	245	42	5	12	5	18479|18605|19090|20660|105787	Pak1|Enpp1|Prkdc|Sorl1|Prkaa1	-0.62	Input ID
GO Biological Processes	19	GO:1901653	cellular response to peptide	-3.5	8.4	5.8	20322	288	42	5	12	5	18479|18605|19090|20660|105787	Pak1|Enpp1|Prkdc|Sorl1|Prkaa1	-0.33	Input ID
GO Biological Processes	19	GO:0018105	peptidyl-serine phosphorylation	-3.3	7.6	5.4	20322	318	42	5	12	5	18479|19090|22137|58184|105787	Pak1|Prkdc|Ttk|Cnot9|Prkaa1	-0.19	Input ID
GO Biological Processes	19	GO:0009725	response to hormone	-3.3	4.9	4.7	20322	698	42	7	17	5.8	16590|18479|18605|19090|20660|58184|105787	Kit|Pak1|Enpp1|Prkdc|Sorl1|Cnot9|Prkaa1	-0.19	Input ID
GO Biological Processes	19	GO:0043434	response to peptide hormone	-3.3	7.4	5.3	20322	325	42	5	12	5	18479|18605|19090|20660|105787	Pak1|Enpp1|Prkdc|Sorl1|Prkaa1	-0.19	Input ID
GO Biological Processes	19	GO:0018209	peptidyl-serine modification	-3.2	7.1	5.1	20322	343	42	5	12	5	18479|19090|22137|58184|105787	Pak1|Prkdc|Ttk|Cnot9|Prkaa1	-0.11	Input ID
GO Biological Processes	19	GO:0007169	transmembrane receptor protein tyrosine kinase signaling pathway	-3	5.2	4.6	20322	558	42	6	14	5.4	16590|18479|18605|20660|58184|105787	Kit|Pak1|Enpp1|Sorl1|Cnot9|Prkaa1	0	Input ID
GO Biological Processes	19	GO:0002274	myeloid leukocyte activation	-3	8.9	5.3	20322	217	42	4	9.5	4.5	12765|16590|69188|209558	Cxcr2|Kit|Kmt2e|Enpp3	0	Input ID
GO Biological Processes	19	GO:1901652	response to peptide	-2.9	6.3	4.8	20322	385	42	5	12	5	18479|18605|19090|20660|105787	Pak1|Enpp1|Prkdc|Sorl1|Prkaa1	0	Input ID
GO Biological Processes	19	GO:1901699	cellular response to nitrogen compound	-2.7	4.6	4.2	20322	632	42	6	14	5.4	18479|18605|19090|20660|71586|105787	Pak1|Enpp1|Prkdc|Sorl1|Ifih1|Prkaa1	0	Input ID
GO Biological Processes	19	GO:0006665	sphingolipid metabolic process	-2.7	12	5.5	20322	123	42	3	7.1	4	16590|19156|83603	Kit|Psap|Elovl4	0	Input ID
GO Biological Processes	19	GO:0008203	cholesterol metabolic process	-2.6	12	5.4	20322	126	42	3	7.1	4	18559|20660|105787	Pctp|Sorl1|Prkaa1	0	Input ID
GO Biological Processes	19	GO:0043254	regulation of protein complex assembly	-2.6	5.4	4.3	20322	452	42	5	12	5	15081|18479|20239|20660|105787	H3f3b|Pak1|Atxn2|Sorl1|Prkaa1	0	Input ID
GO Biological Processes	19	GO:1902652	secondary alcohol metabolic process	-2.6	11	5.3	20322	131	42	3	7.1	4	18559|20660|105787	Pctp|Sorl1|Prkaa1	0	Input ID
GO Biological Processes	19	GO:0090316	positive regulation of intracellular protein transport	-2.6	11	5.3	20322	131	42	3	7.1	4	18479|20660|105787	Pak1|Sorl1|Prkaa1	0	Input ID
GO Biological Processes	19	GO:0016125	sterol metabolic process	-2.6	11	5.2	20322	135	42	3	7.1	4	18559|20660|105787	Pctp|Sorl1|Prkaa1	0	Input ID
GO Biological Processes	19	GO:0050905	neuromuscular process	-2.5	11	5.1	20322	137	42	3	7.1	4	19156|20239|22295	Psap|Atxn2|Cdh23	0	Input ID
GO Biological Processes	19	GO:1901292	nucleoside phosphate catabolic process	-2.5	9.8	4.9	20322	148	42	3	7.1	4	18605|105787|209558	Enpp1|Prkaa1|Enpp3	0	Input ID
GO Biological Processes	19	GO:0016042	lipid catabolic process	-2.4	6.3	4.3	20322	306	42	4	9.5	4.5	19156|20660|75772|105787	Psap|Sorl1|Pnpla5|Prkaa1	0	Input ID
GO Biological Processes	19	GO:0048872	homeostasis of number of cells	-2.4	6.1	4.2	20322	316	42	4	9.5	4.5	12765|16590|20239|69188	Cxcr2|Kit|Atxn2|Kmt2e	0	Input ID
GO Biological Processes	19	GO:0033135	regulation of peptidyl-serine phosphorylation	-2.4	9.2	4.7	20322	157	42	3	7.1	4	18479|58184|105787	Pak1|Cnot9|Prkaa1	0	Input ID
GO Biological Processes	19	GO:0030902	hindbrain development	-2.3	8.9	4.6	20322	164	42	3	7.1	4	20239|55994|218756	Atxn2|Smad9|Slc4a7	0	Input ID
GO Biological Processes	19	GO:0006643	membrane lipid metabolic process	-2.3	8.8	4.6	20322	165	42	3	7.1	4	16590|19156|83603	Kit|Psap|Elovl4	0	Input ID
GO Biological Processes	19	GO:0019216	regulation of lipid metabolic process	-2.3	5.7	4	20322	338	42	4	9.5	4.5	16590|19156|20660|105787	Kit|Psap|Sorl1|Prkaa1	0	Input ID
GO Biological Processes	19	GO:0034404	nucleobase-containing small molecule biosynthetic process	-2.3	8.4	4.5	20322	172	42	3	7.1	4	18605|105787|209558	Enpp1|Prkaa1|Enpp3	0	Input ID
GO Biological Processes	19	GO:0006820	anion transport	-2.3	4.4	3.7	20322	552	42	5	12	5	18479|18559|18605|19156|218756	Pak1|Pctp|Enpp1|Psap|Slc4a7	0	Input ID
GO Biological Processes	19	GO:0003006	developmental process involved in reproduction	-2.3	3.7	3.5	20322	792	42	6	14	5.4	15081|16590|19090|19156|51789|55994	H3f3b|Kit|Prkdc|Psap|Tnk2|Smad9	0	Input ID
GO Biological Processes	19	GO:0002262	myeloid cell homeostasis	-2.2	8.2	4.4	20322	177	42	3	7.1	4	12765|16590|69188	Cxcr2|Kit|Kmt2e	0	Input ID
GO Biological Processes	19	GO:0031400	negative regulation of protein modification process	-2.2	4.3	3.6	20322	564	42	5	12	5	18605|19090|20660|71974|105787	Enpp1|Prkdc|Sorl1|Prmt3|Prkaa1	0	Input ID
GO Biological Processes	19	GO:0010951	negative regulation of endopeptidase activity	-2.2	8.2	4.4	20322	178	42	3	7.1	4	18788|20660|241197	Serpinb2|Sorl1|Serpinb10	0	Input ID
GO Biological Processes	19	GO:0071417	cellular response to organonitrogen compound	-2.2	4.3	3.6	20322	569	42	5	12	5	18479|18605|19090|20660|105787	Pak1|Enpp1|Prkdc|Sorl1|Prkaa1	0	Input ID
GO Biological Processes	19	GO:0010876	lipid localization	-2.1	5.2	3.7	20322	371	42	4	9.5	4.5	18559|18605|19156|20660	Pctp|Enpp1|Psap|Sorl1	0	Input ID
GO Biological Processes	19	GO:0030522	intracellular receptor signaling pathway	-2.1	7.3	4.1	20322	199	42	3	7.1	4	18479|58184|71586	Pak1|Cnot9|Ifih1	0	Input ID
GO Biological Processes	19	GO:0044242	cellular lipid catabolic process	-2.1	7.3	4.1	20322	199	42	3	7.1	4	19156|20660|75772	Psap|Sorl1|Pnpla5	0	Input ID
GO Biological Processes	19	GO:0032388	positive regulation of intracellular transport	-2.1	7.3	4	20322	200	42	3	7.1	4	18479|20660|105787	Pak1|Sorl1|Prkaa1	0	Input ID
GO Biological Processes	19	GO:0043112	receptor metabolic process	-2.1	7.1	4	20322	205	42	3	7.1	4	12765|20239|20660	Cxcr2|Atxn2|Sorl1	0	Input ID
GO Biological Processes	19	GO:0060249	anatomical structure homeostasis	-2.1	4.9	3.6	20322	394	42	4	9.5	4.5	19090|22295|75782|105787	Prkdc|Cdh23|Lca5|Prkaa1	0	Input ID
GO Biological Processes	19	GO:0051090	regulation of DNA-binding transcription factor activity	-2	4.9	3.5	20322	397	42	4	9.5	4.5	16590|16978|18605|26443	Kit|Lrrfip1|Enpp1|Psma6	0	Input ID
GO Biological Processes	19	GO:0046434	organophosphate catabolic process	-2	6.9	3.9	20322	210	42	3	7.1	4	18605|105787|209558	Enpp1|Prkaa1|Enpp3	0	Input ID
GO Biological Processes	19	GO:0033157	regulation of intracellular protein transport	-2	6.9	3.9	20322	210	42	3	7.1	4	18479|20660|105787	Pak1|Sorl1|Prkaa1	0	Input ID
GO Biological Processes	19	GO:0048839	inner ear development	-2	6.8	3.9	20322	212	42	3	7.1	4	19156|22295|218756	Psap|Cdh23|Slc4a7	0	Input ID
GO Biological Processes	19	GO:0007420	brain development	-2	3.8	3.3	20322	634	42	5	12	5	18479|19090|20239|55994|218756	Pak1|Prkdc|Atxn2|Smad9|Slc4a7	0	Input ID
GO Biological Processes	19	GO:0009913	epidermal cell differentiation	-2	6.8	3.9	20322	213	42	3	7.1	4	19156|22295|218756	Psap|Cdh23|Slc4a7	0	Input ID
